# Supplementary material for: Gold Nanomaterial System That Enables Dual Photothermal and Chemotherapy for Breast Cancer
Source: Pharmaceutics. 2023 Aug 25;15(9):2198. doi: 10.3390/pharmaceutics15092198 (PMC10534904; doi:10.3390/pharmaceutics15092198)
Supplement: Supplementary file 1 [file pharmaceutics-15-02198-s001.zip]

Archive with 1 entries (1 files):
- pharmaceutics-2564729-supplementary.pdf
